# Supplementary material for: Students' self-regulated learning (SRL) profile dataset measured during Covid-19 mitigation in Yogyakarta, Indonesia
Source: Data Brief. 2020 Oct 20;33:106422. doi: 10.1016/j.dib.2020.106422 (PMC7572366; doi:10.1016/j.dib.2020.106422)
Supplement: Supplementary file 1 [file mmc1.xml]

<?xml version="1.0" encoding="utf-8" standalone="no"?>
<data>
  <datasets>
    <author>sulisworo@gmail.com;dwi.sulisworo@uad.ac.id</author>
    <type>1</type>
    <dataset>
      <name>Self-regulated Learning Dataset</name>
      <caption />
      <description>This dataset contains four aspects of self-regulated learning: Planning, Monitoring, Controlling, and Reflecting, This data is collected using Google Form distributed to 1st-12th-grade students of 61 schools in Indonesia.</description>
      <filetype>
        <name />
      </filetype>
      <filesize />
      <source>0</source>
      <sourcename>Original Data</sourcename>
      <access>
        <type>1</type>
        <name>Data available in data repository</name>
        <reponame>http://eprints.uad.ac.id</reponame>
        <PersistentId />
        <deeplinkurl>http://eprints.uad.ac.id/18871/1/Supplementary%20Data.xlsx</deeplinkurl>
      </access>
    </dataset>
  </datasets>
</data>
